# Supplementary material for: Effects of short-term dry immersion on bone remodeling markers, insulin and adipokines
Source: PLoS One. 2017 Aug 14;12(8):e0182970. doi: 10.1371/journal.pone.0182970 (PMC5555617; doi:10.1371/journal.pone.0182970)
Supplement: S3 File — (XLSX) [file pone.0182970.s003.xlsx]

## Sheet: IMMERSBDCdatabrute
Sujet	Adipon BDC-3	Adipon BDC-1	Adipon DI1	BAP BDC-3	BAP BDC-1	BAP DI1	CTX BDC-3	CTX BDC-1	CTX DI1	DKK1 BDC-3	DKK1 BDC-1	DKK1 DI1	FGF23 BDC-3	FGF23 BDC-1	FGF23 DI1	IGF1 BDC-3	IGF1 BDC-1	IGF1 DI1	Leptin BDC-3	Leptin BDC-1	Leptin DI1	NTX BDC-3	NTX BDC-1	NTX DI1	OCN BDC-3	OCN BDC-1	OCN DI1	OCNGla BDC-3	OCNGla BDC-1	OCNGla DI1	OCNGlu BDC-3	OCNGlu BDC-1	OCNGlu DI1	OPG BDC-3	OPG BDC-1	OPG DI1	OPN BDC-3	OPN BDC-1	OPN DI1	P1CP BDC-3	P1CP BDC-1	P1CP DI1	P1NP BDC-3	P1NP BDC-1	P1NP DI1	PTH BDC-3	PTH BDC-1	PTH DI1	RankL BDC-3
A	5.51	8.37	8.86	17.6	18.1	18.4	4741	5280	5140	70.12	76.42	72.67	49.17	41.24	47.89	177.9	198.7	192.7	3.24	3.03	3.26	16.4	18.5	18.8	16.1	17.5	17.7		18.2	17.41	2.47	2.45	2.78	3.31	3.45	3.46	432.66	500.3	494.6		107.1	91.4	40.1	47.3	43	36.06	26.86	32.07	0.091
B	4.04	3	5.09	14.1	15.3	15	13245	10008	10208	71.65	74.08	76.25	57.61	38.43	37.66	220.9	209.6	219.6	1.38	0.64	1.12		28.3	27.8	25.7	26.8	27.7	21.21	22.18	22.11	6.1	6.47	7.01	2.73	2.92	2.88	378.55	474.67	519.52		172.2	146.4	80.6	77.7	74.2	32.06	29.19	26.12	0.254
C	4.29	9.86	8.55	12.5	12	11.9	4317	4474	5337	58.28	59.27	54.55	25.13	23.59	27.43	189.3	213.8	217.1	0.35	0.5	0.49	13.7	15.9	18.4	21.3	23.3	23.7	14.84	16.15	16.28	13.51	13.65	14.59	3.31	3.17	3.19	459	436.22	396.35	107.1	94.7	89.3	49.3	47.4	46	22.37	19.55	20.26	0.091
D	3.8	2.41	4.29	22.2	22.4	23.4	7854	10448	10322	34.38	32.61	33.55	39.71	25.9	37.4	177.5	201.4	205.3	0.69	0.45	0.21	17.9	20.5	21.7	20.8	18.9	19.9	16.74	14.51	14.73	3.39	3.55	4.17	3.84	3.48	3.43	540.88	560.81	578.61	183.9	152	132	108	92.9	86.8	19.39	19.51	18.64	0.172
E	5.99	5.95	7	11.8	12.1	12.4	4111	4548	4618	52.45	54.38	49.24	30.24	21.55	28.2	302.2	344	352.3	0.39	0.55	0.5	15.5	15.8	16.3	19.9	20.2	19.8	10.71	11.08	11.09	6.36	6.5	6.88	3.98	3.52	3.46	332.27	426.96	430.52	114.1	105.5	103.3	58.2	59.7	59.3	23.35	16.93	19.22	0.151
F	1.12	2.24	0.81	7.3	7.9	8	10642	10930	10899	63.83	63	57.16	42.78	40.47	43.8	191.8	205.6	200.2	2.64	2.61	2.53	19.9	23.7	24	32.4	32.7	33	21.6	20.27	17.04	10.04	11.69	12.55	4.15	3.79	3.7	407.03	379.26	347.94	205	212.4	187.1	92.8	88	80.2	18.06	17.42	19.49	0.191
G	11.91	3.56	3.05	17.6	17.3	18.5	7503	8520	8139	72.25	68.08	77.61	44.73	37.51	37.26	209.8	213.4	209.4	2.26	3.03	2.98				31.5	25.5	29.2	14.18	12.19	11.89	19.135	17.755	20.59	0.78	0.46	0.64	482.7	508	485	256.7	219.7	222.3	106.4	91.6	91.8	23.24	18.39	18.77	0.255
H	0.44	1.32	0.47	20	19.5	21.3	12399	11737	11713	46.67	48.87	49.89	52.45	49.47	47.47	217.8	233.5	254.6	1.06	1.21	1.36				17.7	17.8	18.1	14.39	14.32	15.82	5.69	5.71	6.96	3.78	3.51	3.66	608.62	503.97	501.1	215.6	226.1	253	99.2	112.9	109.1	33.22	25.67	31.48	0.257
I	3.28	3.45	4.86	11.1	10.3	10.6	3311	2958	3291	42.98	36.61	48.4	37.76	26.31	27.05	115	116.1	127.8	1.55	1.17	1.4				14.1	14.1	14.6	10.07	10.31	12.04	3.2	3.04	3.65	3.4	3.34	3.13	344.13	288.93	292.96	158.4	143.9	132.4	45	40.7	37.9	24.53	18.58	17.51	0.29
J	17.72	13.34	14.45	18.6	19.5	20.9	6427	5004	6724	28.55	28.66	34.68	55.94	35.27	37.26	194.2	209.2	235.7	4.11	4.05	4.32				23.3	19.4	25.7	10.91	8.65	13.8	7.83	5.11	9.06	2.46	2.04	2.01	638.52	449.35	457.97	252.3	221.2	224.8	88.3	69.9	72.7	23.76	17.21	20.85	0.087
K	1.97	1.15	2.37	21.2	19.6	20.6	5324	5554	7291	50.88	44.98	58.3	49.22	41	50.96	143.4	156.2	177.4	6.32	6.45	6.77				20.8	19.3	24.4	7.43	6.63	8.93	4.77	4.2	6.07	1.54	1.42	1.36	475.8	447.1	455.1	147.5	161.7	161.6	60.4	62.7	65.8	45.5	38.71	32.51	0.095
L	14.12	7.9	7.96	15.6	14.9	15.2	7373	7828	8458	28.32	30.15	32.07	71.88	76.86	77.36	142.5	170.2	171.4	1.28	1.68	1.64				23.8	22.6	26.2	12.51	12.33	14.62	6.25	5.24	5.59	4.01	4.04	4.1	558.02	540.77	556.87	222.8	236	246.1	70.8	73.1	74.3	25.82	30.85	29.43	0.129
[truncated: 17 more columns]

## Sheet: IMMERSmoyBDC
Sujet	Adipon BDC-3	Adipon BDC-1	Adipon DI1	Adipo BDC	Adipo BDCDI1	BAP BDC-3	BAP BDC-1	BAP DI1	BAP BDC	BAP BDCDI1	CTX BDC-3	CTX BDC-1	CTX DI1	CTX BDC	CTX BDCDI1	DKK1 BDC-3	DKK1 BDC-1	DKK1 DI1	DKK1 BDC	DKK1 BDCDI1	FGF23 BDC-3	FGF23 BDC-1	FGF23 DI1	FGF23 BDC	FGF23 BDCDI1	IGF1 BDC-3	IGF1 BDC-1	IGF1 DI1	IGF1 BDC	IGF1 BDCDI1	Leptin BDC-3	Leptin BDC-1	Leptin DI1	Leptin BDC	Leptin BDCDI1	NTX BDC-3	NTX BDC-1	NTX DI1	NTX BDC	NTX BDCDI1	OCN BDC-3	OCN BDC-1	OCN DI1	OC BDC	OC BDCDI1	OCNGla BDC-3	OCNGla BDC-1	OCNGla DI1	Gla-OC BDC
A	5.51	8.37	8.86	6.94	7.58	17.6	18.1	18.4	17.85	18.0333	4741	5280	5140	5010.5	5053.67	70.12	76.42	72.67	73.27	73.07	49.17	41.24	47.89	45.205	46.1	177.9	198.7	192.7	188.3	189.767	3.24	3.03	3.26	3.135	3.17667	16.4	18.5	18.8	17.45	17.9	16.1	17.5	17.7	16.8	17.1		18.2	17.41	18.2
B	4.04	3	5.09	3.52	4.04333	14.1	15.3	15	14.7	14.8	13245	10008	10208	11626.5	11153.7	71.65	74.08	76.25	72.865	73.9933	57.61	38.43	37.66	48.02	44.5667	220.9	209.6	219.6	215.25	216.7	1.38	0.64	1.12	1.01	1.04667		28.3	27.8	28.3	28.05	25.7	26.8	27.7	26.25	26.7333	21.21	22.18	22.11	21.695
C	4.29	9.86	8.55	7.075	7.56667	12.5	12	11.9	12.25	12.1333	4317	4474	5337	4395.5	4709.33	58.28	59.27	54.55	58.775	57.3667	25.13	23.59	27.43	24.36	25.3833	189.3	213.8	217.1	201.55	206.733	0.35	0.5	0.49	0.425	0.446667	13.7	15.9	18.4	14.8	16	21.3	23.3	23.7	22.3	22.7667	14.84	16.15	16.28	15.495
D	3.8	2.41	4.29	3.105	3.5	22.2	22.4	23.4	22.3	22.6667	7854	10448	10322	9151	9541.33	34.38	32.61	33.55	33.495	33.5133	39.71	25.9	37.4	32.805	34.3367	177.5	201.4	205.3	189.45	194.733	0.69	0.45	0.21	0.57	0.45	17.9	20.5	21.7	19.2	20.0333	20.8	18.9	19.9	19.85	19.8667	16.74	14.51	14.73	15.625
E	5.99	5.95	7	5.97	6.31333	11.8	12.1	12.4	11.95	12.1	4111	4548	4618	4329.5	4425.67	52.45	54.38	49.24	53.415	52.0233	30.24	21.55	28.2	25.895	26.6633	302.2	344	352.3	323.1	332.833	0.39	0.55	0.5	0.47	0.48	15.5	15.8	16.3	15.65	15.8667	19.9	20.2	19.8	20.05	19.9667	10.71	11.08	11.09	10.895
F	1.12	2.24	0.81	1.68	1.39	7.3	7.9	8	7.6	7.73333	10642	10930	10899	10786	10823.7	63.83	63	57.16	63.415	61.33	42.78	40.47	43.8	41.625	42.35	191.8	205.6	200.2	198.7	199.2	2.64	2.61	2.53	2.625	2.59333	19.9	23.7	24	21.8	22.5333	32.4	32.7	33	32.55	32.7	21.6	20.27	17.04	20.935
G	11.91	3.56	3.05	3.56	3.305	17.6	17.3	18.5	17.3	17.8	7503	8520	8139	8520	8054	72.25	68.08	77.61	68.08	72.6467	44.73	37.51	37.26	37.51	39.8333	209.8	213.4	209.4	213.4	210.867	2.26	3.03	2.98	3.03	2.75667						31.5	25.5	29.2	25.5	28.7333	14.18	12.19	11.89	12.19
H	0.44	1.32	0.47	0.88	0.743333	20	19.5	21.3	19.75	20.2667	12399	11737	11713	12068	11949.7	46.67	48.87	49.89	47.77	48.4767	52.45	49.47	47.47	50.96	49.7967	217.8	233.5	254.6	225.65	235.3	1.06	1.21	1.36	1.135	1.21						17.7	17.8	18.1	17.75	17.8667	14.39	14.32	15.82	14.355
I	3.28	3.45	4.86	3.365	3.86333	11.1	10.3	10.6	10.7	10.6667	3311	2958	3291	3134.5	3186.67	42.98	36.61	48.4	39.795	42.6633	37.76	26.31	27.05	32.035	30.3733	115	116.1	127.8	115.55	119.633	1.55	1.17	1.4	1.36	1.37333						14.1	14.1	14.6	14.1	14.2667	10.07	10.31	12.04	10.19
J	17.72	13.34	14.45	15.53	15.17	18.6	19.5	20.9	19.05	19.6667	6427	5004	6724	5715.5	6051.67	28.55	28.66	34.68	28.605	30.63	55.94	35.27	37.26	45.605	42.8233	194.2	209.2	235.7	201.7	213.033	4.11	4.05	4.32	4.08	4.16						23.3	19.4	25.7	21.35	22.8	10.91	8.65	13.8	9.78
K	1.97	1.15	2.37	1.56	1.83	21.2	19.6	20.6	20.4	20.4667	5324	5554	7291	5439	6056.33	50.88	44.98	58.3	47.93	51.3867	49.22	41	50.96	45.11	47.06	143.4	156.2	177.4	149.8	159	6.32	6.45	6.77	6.385	6.51333						20.8	19.3	24.4	20.05	21.5	7.43	6.63	8.93	7.03
L	14.12	7.9	7.96	11.01	9.99333	15.6	14.9	15.2	15.25	15.2333	7373	7828	8458	7600.5	7886.33	28.32	30.15	32.07	29.235	30.18	71.88	76.86	77.36	74.37	75.3667	142.5	170.2	171.4	156.35	161.367	1.28	1.68	1.64	1.48	1.53333						23.8	22.6	26.2	23.2	24.2	12.51	12.33	14.62	12.42
mean	6.1825	5.2125	5.64667	5.34958	5.44153	15.8	15.7417	16.35	15.7583	15.9639	7270.58	7274.08	7678.33	7314.71	7407.67	51.6967	51.4258	53.6975	51.3875	52.2733	46.385	38.1333	41.645	41.9583	42.0544	190.192	205.975	213.625	198.233	203.264	2.10583	2.11417	2.215	2.14208	2.145	16.68	20.45	21.1667	19.5333	20.0639	22.2833	21.5083	23.3333	21.6458	22.375	14.0536	13.9017	14.6467	14.0675
SD(sur n-1)	5.46089	3.86675	3.97579	4.31597	4.15082	4.53512	4.41824	4.8909	4.45374	4.59619	3289.79	2995.14	2737.94	3081.23	2934.54	16.0543	17.0882	15.8746	16.2689	16.0777	12.6742	14.8821	13.8436	13.3891	13.259	47.754	53.8156	54.4486	50.4512	51.4698	1.75847	1.81815	1.90257	1.79208	1.81814	2.35627	4.86446	4.225	4.97852	4.66243	5.55597	5.01025	5.40779	4.87855	5.19131	4.46444	4.66984	3.48449	4.53485
SE	1.57642	1.11623	1.14771	1.24591	1.19824	1.30918	1.27544	1.41188	1.28569	1.32681	949.682	864.622	790.376	889.476	847.13	4.63447	4.93294	4.58261	4.69643	4.64122	3.65873	4.29609	3.99631	3.8651	3.82755	13.7854	15.5352	15.718	14.564	14.8581	0.507627	0.524856	0.549223	0.517328	0.524851	0.680196	1.40425	1.21965	1.43718	1.34593	1.60387	1.44634	1.5611	1.40831	1.4986	1.28877	1.34807	1.00589	1.3091
median	4.165	3.505	4.975	3.54	3.95333	16.6	16.3	16.8	16.275	16.5167	6900	6691	7715	6658	6971.33	51.665	51.625	52.22	50.6725	51.705	46.95	37.97	37.53	43.3675	42.5867	190.55	207.4	207.35	200.125	202.967	1.465	1.445	1.52	1.42	1.45333	16.4	19.5	20.25	18.325	18.9667	21.05	19.8	24.05	20.7	22.1333	14.18	13.325	14.675	13.3875
[truncated: 61 more columns]

## Sheet: Data files
Sujet	Adiponbackgr	Adipon DI24h4h	Adipon DI48h	Adipon R+3h	BAPbackgr	BAP DI24h	BAP DI48h	BAP R+3h	Ca backgr	Ca R+3h	CTXbackgr	CTX DI24h	CTX DI48h	CTX R+3h	DKK1backgr	DKK1 DI24h	DKK1 DI48h	DKK1R+3h	FGF23backgr	FGF23 DI24h	FGF23 DI48h	FGF23 R+3h	IGF1backgr	IGF1 DI24h	IGF1 DI48h	IGF1 R+3h	NTXbackgr	NTX DI24h	NTX DI48h	NTX R+3h	OCNbackgr	OCN DI24h	OCN DI48h	OCN R+3h	OCNGla backgr	OCNGla DI24h	OCNGla DI48h	OCNGla R+3h	OCNGlu backgr	OCNGlu DI24h	OCNGlu DI48h	OCNGlu R+3h	OPGbackgr	OPG DI24h	OPG DI48h	OPG R+3h	OPNbackgr	OPN DI24h	OPN DI48h
A	7.58	6.21	4.72	7.35	18.0333	20.1	20.5	19.8	97	97	5053.67	5546	5497	1471	73.07	79.9	80.26	76.08	46.1	50.45	52.75	42.78	189.767	200.9	224.8	232.9	17.9	19.4	18.5	13.2	17.1	17.9	18.4	12.7	17.805	18.63	16.81	12.36	2.56667	2.99	3.31	2.79	3.40667	3.41	3.02	3.29	475.853	555.12	599.97
B	4.04333	6.1	4.9	4.27	14.8	17.1	16.9	18	97	98	11153.7	10839	11573	5324	73.9933	82.56	72.34	84.05	44.5667	27.17	43.8	46.36	216.7	231.7	243.1	252.3	28.05	31.8	30.4	22.2	26.7333	24.9	24.7	23.8	21.8333	21.19	19.06	15.27	6.52667	5.52	6.75	10.37	2.84333	2.71	2.96	3.29	457.58	454.73	533.76
C	7.56667	11.44	6.88	6.91	12.1333	13.5	15.2	15.4	91	92	4709.33	5623	5819	3139	57.3667	59.84	62.38	69.29	25.3833	23.34	25.9	23.59	206.733	229.4	234.8	236.7	16	16.5	16.9	14.2	22.7667	24.5	21.5	19.5	15.7567	16.89	15.59	12.68	13.9167	15.37	15.57	16.83	3.22333	3.11	2.89	3.09	430.523	338.68	367.16
D	3.5	4.4	3.34	3.48	22.6667	24.7	24.8	26.6	95	99	9541.33	9862	11077	3617	33.5133	33.27	33.13	34.69	34.3367	28.71	40.99	44.05	194.733	221.1	225.8	247.7	20.0333	20.6	24.6	16.9	19.8667	18.7	19.6	16.4	15.3267	13.78	12.46	9.63	3.70333	4.18	5.98	6.06	3.58333	3.56	3.53	3.27	560.1	594.99	659.06
E	6.31333	6.4	4.18	5.36	12.1	14	14	15.5	94	97	4425.67	4854	4793	1638	52.0233	52.77	55.72	58.59	26.6633	21.8	29.22	22.31	332.833	383.1	382.1	428.6	15.8667	16.8	15.9	12.7	19.9667	18.2	20	13.9	10.96	11.08	10.88	8.02	6.58	6.69	8.6	6.57	3.65333	3.38	3.06	3.35	396.583	413.44	406.32
F	1.39	2.64	2.2	1	7.73333	8.5	8.5	8.7	94	93	10823.7	10929	11354	3931	61.33	61.29	59.43	69.31	42.35	42.78	40.47	50.45	199.2	215.3	212.8	212.2	22.5333	23.2	26.5	18	32.7	29	30.8	28.3	19.6367	16.29	17.83	14.23	11.4267	13.17	14.01	11.93	3.88	3.51	3.39	4	378.077	388.52	372.14
G	6.17333	3.05	3.3	3.37	17.8	20.3	20.9	20.2	96	95	8054	5953	9191	4008	72.6467	79.37	75.41	69.67	39.8333	23.07	32.53	37.76	210.867	229.4	235.2	252.7					28.7333	26.7	29.9	23.5	12.7533	12.7	12.18	9.77	19.16	17.965	17.415	19.14	0.626667	0.42	0.42	0.38	491.9	485	469.47
H	0.743333	1.25	1.11	2.25	20.2667	21.4	22.8	23.3	96	96	11949.7	11234	11322	3217	48.4767	63.53	67.39	52.58	49.7967	44.73	47.23	51.21	235.3	273.4	280.8	287.1					17.8667	16.5	16.3	14	14.8433	16.3	15.4	12.66	6.12	6.72	6.47	5.99	3.65	3.39	3.41	3.29	537.897	455.67	491.9
I	3.86333	1.07	0.51	2.99	10.6667	11.8	12.8	12.7	92	91	3186.67	3641	4126	2984	42.6633	43.73	51.04	51.73	30.3733	23.57	34.03	39.51	119.633	152	167	175.2					14.2667	14.3	14.9	15.1	10.8067	10.45	9.68	8.94	3.29667	3.82	4.09	3.96	3.29	2.58	2.83	3.01	308.673	276.28	301.01
J	15.17	15.96	15.34	9.72	19.6667	22.5	22.3	22.3	95	91	6051.67	6762	6685	2073	30.63	24.58	23.49	28.62	42.8233	37.02	47.47	44.49	213.033	244	250.9	232.5					22.8	24.1	20.4	21.6	11.12	11.96	9.82	10.07	7.33333	9.8	9.13	8.45	2.17	1.81	2.12	2.21	515.28	406.8	451.07
K	1.83	2.9	1.82	1.17	20.4667	23.2	22.2	22.6	90	93	6056.33	7858	6788	3255	51.3867	55.57	59.41	51.14	47.06	58.43	72.13	72.88	159	207	205.9	201.6					21.5	23.2	23.4	20.2	7.66333	8.07	8.31	7.34	5.01333	6.52	6.46	6.18	1.44	1.5	1.38	1.02	459.333	479.25	591.37
L	9.99333	10.19	7.82	11.79	15.2333	16.7	16.4	17.7	93	93	7886.33	6890	7596	2322	30.18	38.83	40.05	34.61	75.3667	82.09	89.06	87.07	161.367	170.5	168.7	171.9					24.2	23.1	23.6	21.4	13.1533	11.33	10.69	8.93	5.69333	6.48	6.53	6.01	4.05	4.27	3.85	4.08	551.887	583.89	637.37
[truncated: 64 more columns]
